# Supplementary material for: Conserved long-range interactions are required for stable folding of orthoflaviviral genomic RNA
Source: Nucleic Acids Res. 2025 Jun 16;53(11):gkaf514. doi: 10.1093/nar/gkaf514 (PMC12168079; doi:10.1093/nar/gkaf514)
Supplement: gkaf514_Supplemental_Files [file gkaf514_supplemental_files.zip]

Archive with 2 entries (2 files):
- Supplementary_data_revised.pdf
- Table_S3.xlsx
