# Supplementary material for: Conserved long-range interactions are required for stable folding of orthoflaviviral genomic RNA
Source: Nucleic Acids Res. 2025 Jun 16;53(11):gkaf514. doi: 10.1093/nar/gkaf514 (PMC12168079; doi:10.1093/nar/gkaf514)
Supplement: gkaf514_Supplemental_Files [file gkaf514_supplemental_files.zip › Table_S3.xlsx]

## Sheet: Figure 3
Construct	μ1 (95% CI)	σ1 (95% CI)	a1 (95% CI)	μ2 (95% CI)	σ2 (95% CI)	a2 (95% CI)	μ3 (95% CI)	σ3 (95% CI)	a3 (95% CI)	μ4 (95% CI)	σ4 (95% CI)	a4 (95% CI)	μ5 (95% CI)	σ5 (95% CI)	a5 (95% CI)
DENV2 5ʹ-3ʹ UTR	0.8699 (0.8640 - 0.8758)	0.0470 (0.0397 - 0.0544)	0.0327 (0.0286 - 0.0369)	0.7271 (0.6872 - 0.7670)	0.1722 (0.1452 - 0.1993)	0.0143 (0.0119 - 0.0167)	0.0643 (0.0392 - 0.0894)	0.1201 (0.0980 - 0.1422)	0.0154 (0.0116 - 0.0191)	0.0073 (0.0065 - 0.0082)	0.0303 (0.0291 - 0.0313)	0.1773 (0.1722 - 0.1824)	-	-	-
β-globin mRNA	0.7682 (0.7594 - 0.7769)	0.1514 (0.1421 - 0.1607)	0.0129 (0.0123 - 0.0135)	0.1837 (0.1620 - 0.2053)	0.1520 (0.1379 - 0.1661)	0.0156 (0.0144 - 0.0167)	0.0288 (0.0236 - 0.0341)	0.0562 (0.0525 - 0.0560)	0.0517 (0.0434 - 0.0599)	0.0016 (0.0008 - 0.0024)	0.0298 (0.0289 - 0.03090)	0.1329 (0.1246 - 0.1411)	-	-	-
TBEV 5ʹ-3ʹ UTR	0.7643 (0.7591 - 0.7695)	0.0968 (0.0914 - 0.1022)	0.0222 (0.0211 - 0.0232)	0.2816 (0.2304 - 0.3328)	0.2278 (0.1688 - 0.2867)	0.0060 (0.0054 - 0.0067)	0.0126 (0.0092 - 0.0160)	0.0552 (0.0498 - 0.0605)	0.0498 (0.0384 - 0.0612)	0.0000 (-0.0006 - 0.0005)	0.0277 (0.0268 - 0.0286)	0.1767 (0.1653 - 0.1882)	-	-	-
WNV 5ʹ-3ʹ UTR	0.8644 (0.8586 - 0.8701)	0.0885 (0.0823 - 0.0948)	0.0397 (0.0376 - 0.0419)	0.4017 (0.3508 - 0.4527)	0.0758 (0.0091 - 0.1426)	0.0044 (0.0010 - 0.0079)	0.3207 (0.2536 - 0.3877)	0.2627 (0.1910 - 0.3345)	0.0098 (0.0067 - 0.0130)	-0.0012 (-0.0018 - -0.0006)	0.0263 (0.0256 - 0.0270)	0.1796 (0.1759 - 0.1833)	-	-	-
ZIKV 5ʹ-3ʹ UTR	0.8520 (0.8451 - 0.8589)	0.0945 (0.0882 - 0.1008)	0.0283 (0.0272 - 0.0295)	0.6088 (0.5918 - 0.6258)	0.0798 (0.0556 - 0.1040)	0.0103 (0.0063 - 0.0144)	0.3243 (0.2805 - 0.3680)	0.1955 (0.1194 - 0.2717)	0.0112 (0.0104 - 0.0119)	0.0047 (0.0016 - 0.0078)	0.0535 (0.0454 - 0.0616)	0.0427 (0.0303 - 0.0552)	-0.0018 (-0.0024 - -0.0013)	0.0250 (0.0235 - 0.0264)	0.1261 (0.1131 - 0.1391)

## Sheet: Figure 4
Construct	μ1 (95% CI)	σ1 (95% CI)	a1 (95% CI)	μ2 (95% CI)	σ2 (95% CI)	a2 (95% CI)	μ3 (95% CI)	σ3 (95% CI)	a3 (95% CI)	μ4 (95% CI)	σ4 (95% CI)	a4 (95% CI)
WT DENV2 5ʹ-3ʹ UTR	0.7859 (0.7769 - 0.7949)	0.0979 (0.0850 - 0.1109)	0.0338 (0.0301 - 0.0374)	0.2517 (0.0734 - 0.4299)	0.3910 (0.1778 - 0.6042)	0.0066 (0.0051 - 0.0081)	-0.0025 (-0.0036 - -0.0015)	0.0333 (0.0322 - 0.0344)	0.1694 (0.1647 - 0.1740)	-	-	-
CS mutant 1 5ʹ-3ʹ UTR	0.8068 (0.7751 - 0.8385)	0.1520 (0.1189 - 0.1850)	0.0035 (0.0029 - 0.0041)	0.1364 (0.0932 - 0.1796)	0.1530 (0.1287 - 0.1774)	0.0065 (0.0049 - 0.0080)	0.0189 (0.0160 - 0.0219)	0.0545 (0.0511 - 0.0579)	0.0667 (0.0582 - 0.0753)	0.0023 (0.0019 - 0.0026)	0.0264 (0.0258 - 0.0270)	0.2284 (0.2196 - 0.2372)
CS rescue 1 5ʹ-3ʹ UTR	0.7209 (0.7053 - 0.7364)	0.1020 (0.0863 - 0.1177)	0.0229 (0.0202 - 0.0256)	0.1729 (0.1048 - 0.2410)	0.2070 (0.1401 - 0.2740)	0.0095 (0.0073 - 0.0117)	0.0032 (0.0024 - 0.0041)	0.0319 (0.0309 - 0.0329)	0.2162 (0.2110 - 0.2215)	-	-	-
Cyc+ 5ʹ-3ʹ UTR	0.7830 (0.7766 - 0.7895)	0.1093 (0.1028 - 0.1158)	0.0399 (0.0380 - 0.0417)	0.1675 (0.1152 - 0.2199)	0.2427 (0.1872 - 0.2983)	0.0095 (0.0080 - 0.0110)	-0.0014 (-0.0023 - -0.0004)	0.0346 (0.0335 - 0.0358)	0.1348 (0.1313 - 0.1383)	-	-	-

## Sheet: Figure 5
Construct	μ1 (95% CI)	σ1 (95% CI)	a1 (95% CI)	μ2 (95% CI)	σ2 (95% CI)	a2 (95% CI)	μ3 (95% CI)	σ3 (95% CI)	a3 (95% CI)	μ4 (95% CI)	σ4 (95% CI)	a4 (95% CI)
DENV2 vRNA 16681	0.7472 (0.7351 - 0.7593)	0.1352 (0.1180 - 0.1525)	0.0100 (0.0085 - 0.0115)	0.1796-(0.0023 - 0.3614)	0.3368 (0.1068 - 0.5668)	0.0026 (0.0019 - 0.0033)	0.0064 (0.0047 - 0.0080)	0.0557 (0.0528 - 0.0586)	0.0729 (0.0636 - 0.0821)	-0.0030 (-0.0033 - -0.0026)	0.0275 (0.0268 - 0.0283)	0.1808 (0.1715 - 0.1901)
DENV2 vRNA truncated	0.0324 (0.0276 - 0.0371)	0.0798 (0.0758 - 0.0839)	0.0572 (0.0507 - 0.0638)	0.0019 (0.0012 - 0.0025)	0.0325 (0.0316 - 0.0334)	0.1966 (0.1901 - 0.2031)	-	-	-	-	-	-

## Sheet: Figure S5
[K+]	μ1 (95% CI)	σ1 (95% CI)	a1 (95% CI)	μ2 (95% CI)	σ2 (95% CI)	a2 (95% CI)	μ3 (95% CI)	σ3 (95% CI)	a3 (95% CI)	μ4 (95% CI)	σ4 (95% CI)	a4 (95% CI)
10 mM	0.7378 (0.7072 - 0.7684)	0.2015 (0.1736 - 0.2293)	0.0149 (0.0136 - 0.0163)	0.3957 (0.3556 - 0.4358)	0.1959 (0.1411 - 0.2507)	0.0100 (0.0088 - 0.0112)	0.0147 (0.0123 - 0.0171)	0.0685 (0.0617 - 0.0753)	0.0614 (0.0449 - 0.0779)	0.0019 (-0.0027 - 0.0065)	0.1198 (0.1094 - 0.1302)	0.0558 (0.0389 - 0.0726)
50 mM	0.6012 (0.5910 - 0.6115)	0.3494 (0.3331 - 0.3657)	0.0175 (0.0169 - 0.0181)	0.0083 (0.0043 - 0.0124)	0.0898 (0.0825 - 0.0971)	0.0857 (0.0655 - 0.1059)	-0.0430 (-0.1073 - 0.0213)	0.1448 (0.1022 - 0.1874)	0.0151 (-0.0046 - 0.0347)	-	-	-
100 mM	0.6634 (0.6511 - 0.6757)	0.2744 (0.2568 - 0.2920)	0.0275 (0.0260 - 0.0290)	0.0064 (0.0042 - 0.0086)	0.0895 (0.0864 - 0.0926)	0.0887 (0.0861 - 0.0914)	-	-	-	-	-	-
200 mM	0.6261 (0.6162 - 0.6359)	0.3011 (0.2866 - 0.3156)	0.0258 (0.0247 - 0.0268)	0.0050 (0.0029 - 0.0071)	0.1096 (0.1066 - 0.1126)	0.0729 (0.0712 - 0.0746)	-	-	-	-	-	-
500 mM	0.7557 (0.7454 - 0.7660)	0.2581 (0.2433 - 0.2729)	0.0270 (0.0256 - 0.0283)	0.0098 (0.0065 - 0.0131)	0.1385 (0.1337 - 0.1433)	0.0619 (0.0601 - 0.0637)	-	-	-	-	-	-
[Mg2+]	μ1 (95% CI)	σ1 (95% CI)	a1 (95% CI)	μ2 (95% CI)	σ2 (95% CI)	a2 (95% CI)	μ3 (95% CI)	σ3 (95% CI)	a3 (95% CI)	μ4 (95% CI)	σ4 (95% CI)	a4 (95% CI)
0 mM	0.7405 (0.7222 - 0.7589)	0.1193 (0.0812 - 0.1573)	0.0073 (0.0049 - 0.0096)	0.5134 (0.4878 - 0.5389)	0.3194 (0.2963 - 0.3426)	0.0194 (0.0182 - 0.0206)	0.0229 (0.0155 - 0.0303)	0.0739 (0.0661 - 0.0817)	0.0283 (0.0208 - 0.0357)	-0.0003 (-0.0007 - 0.0001)	0.0324 (0.0314 - 0.0334)	0.2065 (0.1994 - 0.2137)
0.5 mM	0.7051 (0.6923 - 0.7179)	0.1885 (0.1703 - 0.2066)	0.0244 (0.0224 - 0.0264)	0.0000 (-0.0004 - 0.0004)	0.0330 (0.0324 - 0.0336)	0.3178 (0.3128 - 0.3228)	-	-	-	-	-	-
5 mM	0.7859 (0.7769 - 0.7949)	0.0979 (0.0850 - 0.1109)	0.0338 (0.0301 - 0.0374)	0.2517 (0.0734 - 0.4299)	0.3910 (0.1778 - 0.6042)	0.0066 (0.0051 - 0.0081)	-0.0025 (-0.0036 - -0.0015)	0.0333 (0.0322 - 0.0344)	0.1694 (0.1647 - 0.1740)	-	-	-
10 mM	0.8213 (0.8181 - 0.8245)	0.1152 (0.1098 - 0.1206)	0.0544 (0.0524 - 0.0563)	0.5408 (0.3965 - 0.6850)	0.6477 (0.4457 - 0.8498)	0.0045 (0.0035 - 0.0055)	-0.0007 (-0.0011 - -0.0003)	0.0317 (0.0310 - 0.0323)	0.2199 (0.2164 - 0.2235)	-	-	-

## Sheet: Figure S6
Construct	μ1 (95% CI)	σ1 (95% CI)	a1 (95% CI)	μ2 (95% CI)	σ2 (95% CI)	a2 (95% CI)	μ3 (95% CI)	σ3 (95% CI)	a3 (95% CI)	μ4 (95% CI)	σ4 (95% CI)	a4 (95% CI)
DENV2 5ʹ-3ʹ UTR	0.7859 (0.7769 - 0.7949)	0.0979 (0.0850 - 0.1109)	0.0338 (0.0301 - 0.0374)	0.2517 (0.0734 - 0.4299)	0.3910 (0.1778 - 0.6042)	0.0066 (0.0051 - 0.0081)	-0.0025 (-0.0036 - -0.0015)	0.0333 (0.0322 - 0.0344)	0.1694 (0.1647 - 0.1740)	-	-	-
CS mutant 2 5ʹ-3ʹ UTR	0.8430 (0.8083 - 0.8777)	0.1561 (0.1187 - 0.1934)	0.0048 (0.0040 - 0.0056)	0.1810 (0.1276 - 0.2344)	0.1949 (0.1563 - 0.2335)	0.0070 (0.0056 - 0.0084)	0.0281 (0.0225 - 0.0337)	0.0576 (0.0537 - 0.0616)	0.0560 (0.0472 - 0.0649)	0.0009 (0.0003 - 0.0014)	0.0283 (0.0275 - 0.0291)	0.2076 (0.1986 - 0.2166)
CS rescue 2 5ʹ-3ʹ UTR	0.8601 (0.8568 - 0.8634)	0.0921 (0.0887 - 0.0955)	0.0332 (0.0322 - 0.0342)	0.3963 (0.3758 - 0.4169)	0.1423 (0.1162 - 0.1683)	0.0077 (0.0068 - 0.0085)	0.0258 (0.0201 - 0.0314)	0.0728 (0.0672 - 0.0785)	0.0448 (0.0362 - 0.0533)	0.0036 (0.0026 - 0.0045)	0.0346 (0.0330 - 0.0363)	0.1073 (0.0987 - 0.1158)
UAR mutant 1 5ʹ-3ʹ UTR	0.7333 (0.7236 - 0.7429)	0.1324 (0.1237 - 0.1410)	0.0224 (0.0213 - 0.0235)	0.2356 (0.1546 - 0.3166)	0.2143 (0.1344 - 0.2940)	0.0049 (0.0041 - 0.0058)	0.0099 (0.0050 - 0.0149)	0.0492 (0.0431 - 0.0553)	0.0540 (0.0333 - 0.0747)	-0.0023 (-0.0031 - -0.0015)	0.0272 (0.0257 - 0.0286)	0.1670 (0.1465 - 0.1876)
UAR rescue 1 5ʹ-3ʹ UTR	0.7801 (0.7747 - 0.7855)	0.1129 (0.1073 - 0.1184)	0.0226 (0.0218 - 0.0234)	0.3065 (0.2895 - 0.3236)	0.1517 (0.1270 - 0.1764)	0.0098 (0.0091 - 0.0105)	0.0112 (0.0085 - 0.0139)	0.0505 (0.0468 - 0.0542)	0.0703 (0.0565 - 0.0841)	0.0000 (-0.0007 - 0.0006)	0.0258 (0.0245 - 0.0271)	0.1376 (0.1239 - 0.1514)
UAR mutant 2 5ʹ-3ʹ UTR	0.7719 (0.7656 - 0.7782)	0.0932 (0.0869 - 0.0995)	0.0340 (0.0320 - 0.0360)	0.0320 (0.0172 - 0.0469)	0.0834 (0.0709 - 0.0960)	0.0233 (0.0164 - 0.0301)	-0.0019 (-0.0028 - -0.0011)	0.0304 (0.0293 - 0.0315)	0.1885 (0.1814 - 0.1956)	-	-	-
UAR blocking oligo	0.5108 (0.3688 - 0.6528)	0.3245 (0.2169 - 0.4321)	0.0074 (0.0055 - 0.0093)	0.2975 (0.2887 - 0.3064)	0.1284 (0.1000 - 0.1569)	0.0149 (0.0100 - 0.0199)	0.0043 (0.0022 - 0.0063)	0.0570 (0.0504 - 0.0635)	0.0897 (0.0575 - 0.1219)	-0.0016 (-0.0021 - -0.0011)	0.0294 (0.0270 - 0.0319)	0.2149 (0.1850 - 0.2447)

## Sheet: Figure S7
Construct	μ1 (95% CI)	σ1 (95% CI)	a1 (95% CI)	μ2 (95% CI)	σ2 (95% CI)	a2 (95% CI)	μ3 (95% CI)	σ3 (95% CI)	a3 (95% CI)	μ4 (95% CI)	σ4 (95% CI)	a4 (95% CI)
DENV2 5ʹ-3ʹ UTR	0.8704 (0.8645 - 0.8762)	0.0462 (0.0388 - 0.0536)	0.0325 (0.0283 - 0.0368)	0.7329 (0.6944 - 0.7714)	0.1674 (0.1415 - 0.1935)	0.0147 (0.0122 - 0.0172)	0.0716 (0.0439 - 0.0993)	0.1281 (0.1039 - 0.1523)	0.0143 (0.0109 - 0.0176)	0.0074 (0.0066 - 0.0083)	0.0305 (0.0294 - 0.0315)	0.1781 (0.1733 - 0.1830)
DENV1 5ʹ-3ʹ UTR	0.7937 (0.6838 - 0.9037)	0.1609 (0.0757 - 0.2462)	0.0045 (0.0035 - 0.0055)	0.4433 (0.4176 - 0.4690)	0.1141 (0.0873 - 0.1408)	0.0226 (0.0186 - 0.0265)	0.1714 (0.1404 - 0.2023)	0.1228 (0.1011 - 0.1445)	0.0240 (0.0213 - 0.0268)	-0.0033 (-0.0036 - -0.0030)	0.0253 (0.0249 - 0.0257)	0.1938 (0.1914 - 0.1963)
DENV3 5ʹ-3ʹ UTR	0.8590 (0.8478 - 0.8702)	0.0901 (0.0783 - 0.1020)	0.0268 (0.0246 - 0.0291)	0.6377 (0.6011 - 0.6743)	0.0569 (0.0167 - 0.0972)	0.0064 (0.0030 - 0.0099)	0.2909 (0.2619 - 0.3200)	0.2309 (0.1949 - 0.2669)	0.0189 (0.0176 - 0.0202)	-0.0031 (-0.0039 - -0.0023)	0.0279 (0.0269 - 0.0288)	0.1448 (0.1410 - 0.1486)
DENV4 5ʹ-3ʹ UTR	0.8258 (0.8212 - 0.8303)	0.0973 (0.0919 - 0.1027)	0.0332 (0.0316 - 0.0348)	0.3210 (0.2376 - 0.4044)	0.2796 (0.1818 - 0.3775)	0.0056 (0.0048 - 0.0064)	0.0284 (0.0202 - 0.0365)	0.0586 (0.0522 - 0.0651)	0.0354 (0.0267 - 0.0441)	0.0021 (0.0014 - 0.0029)	0.0278 (0.0267 - 0.0288)	0.1560 (0.1473 - 0.1648)
DENV2 WT 5ʹ-3ʹ UTR	0.9208 (0.9153 - 0.9263)	0.0970 (0.0892 - 0.1049)	0.0369 (0.0345 - 0.0393)	0.1785 (0.0283 - 0.3287)	0.4707 (0.2721 - 0.6693)	0.0077 (0.0064 - 0.0091)	0.0075 (0.0052 - 0.0097)	0.0607 (0.0581 - 0.0635)	0.0781 (0.0755 - 0.0807)	-	-	-
DENV2 SLB/3ʹ-SL mutant 5ʹ-3ʹ UTR	0.8300 (0.8231 - 0.8369)	0.1162 (0.1092 - 0.1232)	0.0374 (0.0355 - 0.0392)	0.1017 (0.0548 - 0.1485)	0.2197 (0.1747 - 0.2647)	0.0108 (0.0087 - 0.0129)	-0.0013 (-0.0028 - 0.0001)	0.0421 (0.0404 - 0.0439)	0.1096 (0.1060 - 0.1131)	-	-	-
DENV1 WT 5ʹ-3ʹ UTR	0.8234 (0.8119 - 0.8349)	0.1068 (0.0953 - 0.1183)	0.0084 (0.0078 - 0.0091)	0.3187 (0.3119 - 0.3255)	0.1783 (0.1685 - 0.1879)	0.0218 (0.0212 - 0.0224)	0.0056 (0.0034 - 0.0078)	0.0440 (0.0395 - 0.0484)	0.0728 (0.0464 - 0.0992)	-0.0005 (-0.0012 - 0.0002)	0.0257 (0.0238 - 0.0276)	0.1235 (0.0973 - 0.1497)
DENV1 SLB/3ʹ-SL mutant 5ʹ-3ʹ UTR	0.8174 (0.8069 - 0.8279)	0.1085 (0.0977 - 0.1194)	0.0089 (0.0081 - 0.0096)	0.2467 (0.2358 - 0.2576)	0.1594 (0.1491 - 0.1696)	0.0216 (0.0210 - 0.0222)	0.0167 (0.0145 - 0.0190)	0.0469 (0.0441 - 0.0498)	0.0840 (0.0701 - 0.0979)	0.0032 (0.0023 - 0.0041)	0.0255 (0.0241 - 0.0270)	0.1103 (0.0962 - 0.1245)

## Sheet: Figure S9
Construct	μ1 (95% CI)	σ1 (95% CI)	a1 (95% CI)	μ2 (95% CI)	σ2 (95% CI)	a2 (95% CI)
DENV2 5ʹ-3ʹ UTR	0.7918 (0.7883 - 0.7954)	0.0908 (0.0855 - 0.0961)	0.0763 (0.0718 - 0.0809)	0.5584 (0.5018 - 0.6149)	0.2420 (0.2106 - 0.2734)	0.0178 (0.0154 - 0.0202)
DENV2 NanoLuc	0.7782 (0.7764 - 0.7800)	0.0936 (0.0917 - 0.0955)	0.1056 (0.1039 - 0.1074)	0.3311 (0.3118 - 0.3505)	0.1121 (0.0921 - 0.1321)	0.0109 (0.0093 - 0.0125)
RLuc replicon	0.7793 (0.7747 - 0.7839)	0.0680 (0.0616 - 0.0743)	0.0516 (0.0475 - 0.0557)	0.5370 (0.5128 - 0.5612)	0.2309 (0.2143 - 0.2474)	0.0335 (0.0316 - 0.0354)
DENV2 16681 vRNA	0.7615 (0.7533 - 0.7697)	0.1115 (0.1001 - 0.1230)	0.0489 (0.0426 - 0.0552)	0.5972 (0.5461 - 0.6484)	0.2415 (0.2186 - 0.2644)	0.0234 (0.0181 - 0.0286)
Construct	μ1 (95% CI)	σ1 (95% CI)	a1 (95% CI)	μ2 (95% CI)	σ2 (95% CI)	a2 (95% CI)	μ3 (95% CI)	σ3 (95% CI)	a3 (95% CI)	μ4 (95% CI)	σ4 (95% CI)	a4 (95% CI)
DENV2 vRNA 16681 (NS5 immobilized)	0.7472 (0.7351 - 0.7593)	0.1352 (0.1180 - 0.1525)	0.0100 (0.0085 - 0.0115)	0.1796 (-0.0023 - 0.3614)	0.3368 (0.1068 - 0.5668)	0.0026 (0.0019 - 0.0033)	0.0064 (0.0047 - 0.0080)	0.0557 (0.0528 - 0.0586)	0.0729 (0.0636 - 0.0821)	-0.0030 (-0.0033 - -0.0026)	0.0275 (0.0268 - 0.0283)	0.1808 (0.1715 - 0.1901)
DENV2 vRNA 16681 (Env immobilized)	0.7682 (0.7493 - 0.7871)	0.1658 (0.1416 - 0.1900)	0.0075 (0.0069 - 0.0082)	0.3411 (0.3119 - 0.3703)	0.2222 (0.1489 - 0.2956)	0.0053 (0.0047 - 0.0060)	0.0022 (0.0014 - 0.0030)	0.0545 (0.0517 - 0.0573)	0.1111 (0.0960 - 0.1262)	0.0013 (-0.0006 - 0.0032)	0.0992 (0.0924 - 0.1060)	0.0733 (0.0582 - 0.0885)
